# Supplementary material for: Acceptability and tolerability of repeated intramuscular electroporation of Multi-antigenic HIV (HIVMAG) DNA vaccine among healthy African participants in a phase 1 randomized controlled trial
Source: PLoS One. 2020 May 29;15(5):e0233151. doi: 10.1371/journal.pone.0233151 (PMC7259687; doi:10.1371/journal.pone.0233151)
Supplement: S1 Dataset — (XLSX) [file pone.0233151.s001.xlsx]

## Sheet: Sheet1
Studyno	Arm	Trt	Dose	Vaccination Number	Month of Vaccination	Sex	Age range	Skinfold Thickness	BMI	Before EP	Time of EP	After 10 Mins	After 30 Mins	Acceptability if protects from serious disease	Acceptable if increases scientific knowledge	Volunteer Comments
B00404005	1	Vaccine	HIV-MAG(3,000mcg) (IM/EP)	1	0	Male	25 - 29	10	24.0238	None	Light	Light	Light	Yes	Yes
B00404005	1	Vaccine	HIV-MAG(3,000mcg) (IM/EP)	2	1	Male	25 - 29	10	24.0238	Light	None	Light	Uncomfortable	Yes	Yes	No concerns, except the arm jerking may be scary a little.
B00404005	1	Vaccine	HIV-MAG(3,000mcg) (IM/EP)	3	2	Male	25 - 29	10	24.0238	Light	Uncomfortable	Light	Light	Yes	Yes
B00404007	1	Vaccine	HIV-MAG(3,000mcg) (IM/EP)	1	0	Male	25 - 29	10	23.0518	Light	Uncomfortable	Light	Light	Yes	Yes	FIRST CLICK/ SOUND IS A LITTLE SCARY
B00404007	1	Vaccine	HIV-MAG(3,000mcg) (IM/EP)	2	1	Male	25 - 29	10	23.4236	None	Light	Light	Light	Yes	Yes
B00404007	1	Vaccine	HIV-MAG(3,000mcg) (IM/EP)	3	2	Male	25 - 29	10	23.0518	None	Uncomfortable	Light	Light	Yes	Yes	It is good for healthy people but if one is sick, it may be a little uncomfortable.
B00404023	1	Vaccine	HIV-MAG(3,000mcg) (IM/EP)	1	0	Female	30 - 34	30	35.4925	None	Light	Light	Light	Yes	Yes
B00404023	1	Vaccine	HIV-MAG(3,000mcg) (IM/EP)	2	1	Female	30 - 34	30	35.4925	Light	Light	Uncomfortable	Light	Yes	Yes
B00404023	1	Vaccine	HIV-MAG(3,000mcg) (IM/EP)	3	2	Female	30 - 34	30	35.8782	Uncomfortable	Uncomfortable	Light	Light	No	No
B00404029	1	Vaccine	HIV-MAG(3,000mcg) (IM/EP)	1	0	Male	25 - 29	10	18.7783	Light	Light	Light	Light	Yes	Yes	The muscle jerking is a little scary
B00404029	1	Vaccine	HIV-MAG(3,000mcg) (IM/EP)	2	1	Male	25 - 29	10	18.424	None	Light	Light	Light	Yes	Yes	The procedure is okay but the shaking of the arm is uncomfortable.
B00404029	1	Vaccine	HIV-MAG(3,000mcg) (IM/EP)	3	2	Male	25 - 29	10	18.0697	None	Light	Light	Uncomfortable	Yes	Yes
B00404043	1	Placebo	Placebo	1	0	Male	20 - 24	14	20.5714	None	Light	Light	Light	Yes	Yes
B00404043	1	Placebo	Placebo	2	1	Male	20 - 24	14	20.898	Light	Light	Light	Light	Yes	Yes
B00404043	1	Placebo	Placebo	3	2	Male	20 - 24	14	20.5714	Uncomfortable	Light	Light	Light	Yes	Yes
B00417002	1	Vaccine	HIV-MAG(3,000mcg) (IM/EP)	1	0	Male	30 - 34	6	22.3863	None	Light	Light	Light	Yes	Yes	IT SCARES YOU THE FIRST TIME BUT ONCE YOU HAVE GOT THE FIRST INJECTION YOU ARE NOT SCARED THOUGH THERE IS SLIGHT PAIN.
B00417002	1	Vaccine	HIV-MAG(3,000mcg) (IM/EP)	2	1	Male	30 - 34	6	22.7204	None	Uncomfortable	Light	None	Yes	Yes	THE ELECTROPORATION PROCEDURE WOULD BE ACCEPTABLE WHEN SOMEONE GETS EXPLANATIONS BEFORE BEING USED
B00417002	1	Vaccine	HIV-MAG(3,000mcg) (IM/EP)	3	2	Male	30 - 34	6	23.0546	Light	Light	Light	Light	Yes	Yes	HE FEELS THE PAIN ON LEFT ARM ONLY
B00417025	1	Placebo	Placebo	1	0	Male	25 - 29	6	18.8268	Light	Uncomfortable	Light	Light	Yes	Yes	HE IS WORKING VERY HARD, HE THINKS THAT HE CAN HAVE A PROBLEM IN THE EVENING BECAUSE HE WORKS IN BRICK FURNACE
B00417025	1	Placebo	Placebo	2	1	Male	25 - 29	6	20.148	Light	Uncomfortable	Light	Light	Yes	Yes
B00417025	1	Placebo	Placebo	3	2	Male	25 - 29	6	20.148	Light	Intense	Light	Light	Yes	Yes
B00417026	1	Vaccine	HIV-MAG(3,000mcg) (IM/EP)	1	0	Female	35 - 39	8	19.1512	Light	Light	None	None	Yes	Yes	HE THINKS THAT THE ELECTROPORATION CAN BE TOLERABLE FOR ADULTS BUT CHILDREN CAN BE SCARED.
B00417026	1	Vaccine	HIV-MAG(3,000mcg) (IM/EP)	2	1	Female	35 - 39	8	19.8352	Light	Uncomfortable	None	Light	Yes	Yes	THE INJECTION USING TRADITIONAL SYRINGE CAN BE MORE PAINFUL THAN THE ELECTROPORATION MACHINE
B00417026	1	Vaccine	HIV-MAG(3,000mcg) (IM/EP)	3	2	Female	35 - 39	8	19.8352	Uncomfortable	Uncomfortable	Uncomfortable	Uncomfortable	Yes	Yes	THE RIGHT ARM WAS MORE PAINFUL THAN THE LEFT
B00417036	1	Vaccine	HIV-MAG(3,000mcg) (IM/EP)	1	0	Male	35 - 39	8	16.494	None	Light	Light	Light	Yes	Yes	FOR HIM, ELECTROPORATION IS VERY GOOD. APART FROM THE SHAKING OF THE ARM, IT IS TOLERABLE.
B00417036	1	Vaccine	HIV-MAG(3,000mcg) (IM/EP)	2	1	Male	35 - 39	8	16.8525	Light	Uncomfortable	Light	Light	Yes	Yes	ELECTROPORATION IS PREFERABLE TO THE OLD WAY OF ADMINISTERING INJECTION DRUGS.
B00417036	1	Vaccine	HIV-MAG(3,000mcg) (IM/EP)	3	2	Male	35 - 39	8	16.8525	Uncomfortable	Uncomfortable	Uncomfortable	Uncomfortable	Yes	Yes	HE EXPERIENCED A PAINFUL INJECTIONS ON THE RIGHT ARM, HE SUPPORTED IT WITHOUT COMPLAINT.
B00417045	1	Vaccine	HIV-MAG(3,000mcg) (IM/EP)	1	0	Male	30 - 34	12	20.898	None	Light	None	None	Yes	Yes
B00417045	1	Vaccine	HIV-MAG(3,000mcg) (IM/EP)	2	1	Male	30 - 34	12	20.898	Light	Uncomfortable	Light	Light	Yes	Yes	The volunteer prefers Electroporation to the normal needle.
B00417045	1	Vaccine	HIV-MAG(3,000mcg) (IM/EP)	3	2	Male	30 - 34	12	21.2245	None	Light	Light	Light	Yes	Yes
B00422002	1	Vaccine	HIV-MAG(3,000mcg) (IM/EP)	1	0	Male	20 - 24	10	22.5981	Light	Light	Uncomfortable	Light	Yes	Yes	The procedure was not as painful as the client had anticipated.
B00422002	1	Vaccine	HIV-MAG(3,000mcg) (IM/EP)	2	1	Male	20 - 24	10	22.5981	Light	Uncomfortable	Light	None	Yes	Yes	Quick and would prevent cross infection
B00422002	1	Vaccine	HIV-MAG(3,000mcg) (IM/EP)	3	2	Male	20 - 24	10	22.5981	Light	Light	Light	Light	Yes	Yes	It is the best to administer vaccine because it has no negative effects
B00422007	1	Vaccine	HIV-MAG(3,000mcg) (IM/EP)	1	0	Female	25 - 29	14	24.5578	None	Uncomfortable	Light	Uncomfortable	Yes	Yes	Though a little uncomfortable it is faster than the normal injection.
B00422007	1	Vaccine	HIV-MAG(3,000mcg) (IM/EP)	2	1	Female	25 - 29	14	24.5578	Light	Light	Light	Light	Yes	Yes
B00422007	1	Vaccine	HIV-MAG(3,000mcg) (IM/EP)	3	2	Female	25 - 29	14	24.5578	None	Light	Light	Light	Yes	Yes	It is a good better than needle and fast and also the area does not get numb. There is no need to rub because the stimulation distribute the medicine/vaccine
B00422022	1	Vaccine	HIV-MAG(3,000mcg) (IM/EP)	1	0	Female	25 - 29	22	25.8065	Light	Uncomfortable	Light	Light	Yes	Yes	It is faster than normal injection and pain is also little especially after administration
B00422022	1	Vaccine	HIV-MAG(3,000mcg) (IM/EP)	2	1	Female	25 - 29	22	25.8065	Light	Light	Light	Light	Yes	Yes
B00422022	1	Vaccine	HIV-MAG(3,000mcg) (IM/EP)	3	2	Female	25 - 29	22	25.8065	None	None	Light	Light	Yes	Yes	it is good because it is fast and painless during the process. However there is some pain later.
B00422042	1	Vaccine	HIV-MAG(3,000mcg) (IM/EP)	1	0	Male	40 - 44	10	20.227	Light	Uncomfortable	Light	Light	Yes	Yes	It is fast and the pain minimal
B00422042	1	Vaccine	HIV-MAG(3,000mcg) (IM/EP)	2	1	Male	40 - 44	10	20.227	Light	Uncomfortable	Light	Light	Yes	Yes	It is fast a little better than injection could give one injection (EP) at once on one side not both sides
B00422042	1	Vaccine	HIV-MAG(3,000mcg) (IM/EP)	3	2	Male	40 - 44	10	20.227	None	Uncomfortable	Light	Light	Yes	Yes	He could have prefered the E.P to be administered on one arm at a time because he does not like the electoral stimulation
B00422050	1	Placebo	Placebo	1	0	Female	25 - 29	12	23.1405	None	Light	None	Light	Yes	Yes	it takes very little time
B00422050	1	Placebo	Placebo	2	1	Female	25 - 29	12	23.1405	None	Light	None	None	Yes	Yes	She stated that it is better because there is no much pain compared to a needle.May be it could be because each arm getting a small dose of the drug but with use of a needle all the dose is injected into one place
B00422050	1	Placebo	Placebo	3	2	Female	25 - 29	12	23.1405	None	None	Light	Light	Yes	Yes	it is better compared to using a needle to vaccinate because EP does not have much pain
B00404008	2	Vaccine	HIV-MAG (3,000mcg) + GENEVAX® IL-12 (100mcg) (IM/EP)	1	0	Female	25 - 29	20	29.2184	Uncomfortable	Light	Uncomfortable	Light	Yes	Yes
B00404008	2	Vaccine	HIV-MAG (3,000mcg) + GENEVAX® IL-12 (100mcg) (IM/EP)	2	1	Female	25 - 29	20	29.2184	None	Light	Light	Light	Yes	Yes
B00404008	2	Vaccine	HIV-MAG (3,000mcg) + GENEVAX® IL-12 (100mcg) (IM/EP)	3	2	Female	25 - 29	20	29.2184	None	Light	Light	Uncomfortable	Yes	Yes
B00404019	2	Vaccine	HIV-MAG (3,000mcg) + GENEVAX® IL-12 (100mcg) (IM/EP)	1	0	Male	25 - 29	10	22.1297	None	Light	Uncomfortable	Light	Yes	Yes	This procedure is better than using the routine needle and syringe to administer vaccine/drug.
B00404019	2	Vaccine	HIV-MAG (3,000mcg) + GENEVAX® IL-12 (100mcg) (IM/EP)	2	1	Male	25 - 29	10	21.7994	None	Light	Light	Uncomfortable	Yes	Yes	People need to be prepared and informed well about the procedure before it is conducted.
B00404019	2	Vaccine	HIV-MAG (3,000mcg) + GENEVAX® IL-12 (100mcg) (IM/EP)	3	2	Male	25 - 29	10	21.7994	None	Light	Intense	Uncomfortable	Yes	Yes	People need to be given an illustration before the whole exercise takes place. This helped me to tolerate the procedure.
B00404020	2	Vaccine	HIV-MAG (3,000mcg) + GENEVAX® IL-12 (100mcg) (IM/EP)	1	0	Female	25 - 29	18	24.5603	None	Light	Light	Light	Yes	Not sure
B00404020	2	Vaccine	HIV-MAG (3,000mcg) + GENEVAX® IL-12 (100mcg) (IM/EP)	2	1	Female	25 - 29	18	24.9989	None	Uncomfortable	None	Light	Yes	Yes
B00404020	2	Vaccine	HIV-MAG (3,000mcg) + GENEVAX® IL-12 (100mcg) (IM/EP)	3	2	Female	25 - 29	18	25.8761	Light	Light	None	Light	Yes	Yes
B00404021	2	Placebo	Placebo	1	0	Male	20 - 24	10	23.255	Light	Uncomfortable	Light	Light	Yes	Yes
B00404021	2	Placebo	Placebo	2	1	Male	20 - 24	10	23.939	None	Uncomfortable	Uncomfortable	Light	Yes	Yes
B00404021	2	Placebo	Placebo	3	2	Male	20 - 24	10	23.255	Light	Uncomfortable	Light	Light	Yes	Yes
B00404036	2	Vaccine	HIV-MAG (3,000mcg) + GENEVAX® IL-12 (100mcg) (IM/EP)	1	0	Male	20 - 24	10	17.6745	None	Intense	Uncomfortable	Light	Yes	Not sure	I was given enough information before the procedure which helped to allay my anxiety.
B00404036	2	Vaccine	HIV-MAG (3,000mcg) + GENEVAX® IL-12 (100mcg) (IM/EP)	2	1	Male	20 - 24	10	17.6745	None	Intense	Light	Light	Yes	Yes
B00404036	2	Vaccine	HIV-MAG (3,000mcg) + GENEVAX® IL-12 (100mcg) (IM/EP)	3	2	Male	20 - 24	10	17.6745	Uncomfortable	Intense	Light	Light	Yes	Yes
B00417005	2	Vaccine	HIV-MAG (3,000mcg) + GENEVAX® IL-12 (100mcg) (IM/EP)	1	0	Female	35 - 39	6	20.83	None	Light	Uncomfortable	Uncomfortable	Yes	Yes
B00417005	2	Vaccine	HIV-MAG (3,000mcg) + GENEVAX® IL-12 (100mcg) (IM/EP)	2	1	Female	35 - 39	6	20.83	Light	Light	None	None	Yes	Yes	THE VOLUNTEER SAYS THAT THE ELECTROPORATION IS MUCH BETTER THAN THE USUAL INJECTION.
B00417005	2	Vaccine	HIV-MAG (3,000mcg) + GENEVAX® IL-12 (100mcg) (IM/EP)	3	2	Female	35 - 39	6	20.4294	None	None	None	None	Yes	Yes
B00417014	2	Vaccine	HIV-MAG (3,000mcg) + GENEVAX® IL-12 (100mcg) (IM/EP)	1	0	Female	40 - 44	24	27.5134	None	Light	Light	Light	Yes	Yes	SHE WAS AFRAID BEFORE THE ELECTROPORATION PROCEDURE BUT AFTER SHE FELT COMFORTABLE AND SECURE.
B00417014	2	Vaccine	HIV-MAG (3,000mcg) + GENEVAX® IL-12 (100mcg) (IM/EP)	2	1	Female	40 - 44	24	27.8852	Light	Light	Light	Light	Yes	Yes
B00417014	2	Vaccine	HIV-MAG (3,000mcg) + GENEVAX® IL-12 (100mcg) (IM/EP)	3	2	Female	40 - 44	24	27.8852	None	Light	Light	Uncomfortable	Yes	Yes
B00417032	2	Vaccine	HIV-MAG (3,000mcg) + GENEVAX® IL-12 (100mcg) (IM/EP)	1	0	Male	30 - 34	6	17.7897	Uncomfortable	Light	Light	Light	Yes	Yes
B00417032	2	Vaccine	HIV-MAG (3,000mcg) + GENEVAX® IL-12 (100mcg) (IM/EP)	2	1	Male	30 - 34	6	17.7897	Light	Intense	Light	Light	Yes	Yes
B00417032	2	Vaccine	HIV-MAG (3,000mcg) + GENEVAX® IL-12 (100mcg) (IM/EP)	3	2	Male	30 - 34	6	17.7897	None	None	None	None	Yes	Yes
B00417034	2	Placebo	Placebo	1	0	Female	35 - 39	20	18.7783	Uncomfortable	Intense	Uncomfortable	Uncomfortable	Yes	Yes	SHE FEELS THE LEFT ARM MORE PAINFUL BECAUSE IT WAS NECESSARY TO ADMINISTER THE PRODUCT TWICE AT THE SECOND TIME THE FIRST TIME THERE WAS AN ERROR 51 AT THE FIRST ADMINISTRATION.
B00417034	2	Placebo	Placebo	2	1	Female	35 - 39	22	19.487	Light	Uncomfortable	Light	Uncomfortable	Yes	Yes	THE MUSCLE CONTRACTION WAS STRESSING AND SCARY AT THE FIRST TIME BUT TODAY IT WAS QUITE ACCEPTABLE.
B00417034	2	Placebo	Placebo	3	2	Female	35 - 39	22	19.487	Uncomfortable	Intense	Uncomfortable	None	Not sure	Not sure	SHE WAS TERRIFIED BEFORE THE ELETROPORATION INJECTION MOSTLY FOR THE LEFT ARM. DURING THE TWO EP ANTERIOR INJECTION SHE HAD SOME DIFFICULTIES WITH THE SAME ARM. SHE WISHES NEVER AGAIN RECEIVE VACCINES WITH ELECTROPORATION.
B00417050	2	Vaccine	HIV-MAG (3,000mcg) + GENEVAX® IL-12 (100mcg) (IM/EP)	1	0	Female	25 - 29	16	21.4031	Light	Uncomfortable	Uncomfortable	Light	Yes	Yes	THE ELECTROPORATION IS SMOOTHER AND FASTER THAN THE NORMAL INJECTION AS YOU DO NOT SEE THE NEEDLE. PSYCHOLOGICALLY YOU FEEL MORE COMFORTABLE.
B00417050	2	Vaccine	HIV-MAG (3,000mcg) + GENEVAX® IL-12 (100mcg) (IM/EP)	2	1	Female	25 - 29	16	21.4031	None	Intense	Intense	Intense	Yes	Yes	I PREFER TO USE OTHER METHODS SUCH AS NORMAL INJECTION BECAUSE ELECTROPORATION CAUSED PAIN.
B00417050	2	Vaccine	HIV-MAG (3,000mcg) + GENEVAX® IL-12 (100mcg) (IM/EP)	3	2	Female	25 - 29	16	21.4031	Light	Intense	Intense	Uncomfortable	Yes	Yes	SHE PREFERS THE EP TO THE NORMAL INJECTION (IM) BECAUSE THE IP IS HIDDEN. YOU CANNOT SEE THE SYRINGE.
B00422004	2	Vaccine	HIV-MAG (3,000mcg) + GENEVAX® IL-12 (100mcg) (IM/EP)	1	0	Male	25 - 29	4	16.5289	Light	Light	Uncomfortable	Uncomfortable	Yes	Yes	It can be acceptable and it is fine with him.
B00422004	2	Vaccine	HIV-MAG (3,000mcg) + GENEVAX® IL-12 (100mcg) (IM/EP)	2	1	Male	25 - 29	4	16.5289	Light	Light	Light	Light	Yes	Yes	It is quick and would prevent cross infection
B00422004	2	Vaccine	HIV-MAG (3,000mcg) + GENEVAX® IL-12 (100mcg) (IM/EP)	3	2	Male	25 - 29	4	16.5289	None	None	Light	Light	Yes	Yes	It is safe it cannot be contaminated easily
B00422017	2	Placebo	Placebo	1	0	Male	25 - 29	14	19.6232	None	Light	Light	Light	Yes	Yes
B00422017	2	Placebo	Placebo	2	1	Male	25 - 29	14	19.6232	None	Light	None	None	Yes	Yes	HE PREFERS EP THAN BEING INJECTED WITH A NEEDLE BECAUSE IT IS LESS PAINFUL
B00422017	2	Placebo	Placebo	3	2	Male	25 - 29	14	19.6232	None	Light	None	None	Yes	Yes	He prefers E.P to normal injection because it is fast.
B00422030	2	Vaccine	HIV-MAG (3,000mcg) + GENEVAX® IL-12 (100mcg) (IM/EP)	1	0	Male	45 - 49	18	33.4622	Light	Light	None	None	Yes	Yes	HE BELIEVES MANY PEOPLE WILL PREFER THIS TO NORMAL INJECTION BECAUSE ITS SIMPLE.
B00422030	2	Vaccine	HIV-MAG (3,000mcg) + GENEVAX® IL-12 (100mcg) (IM/EP)	2	1	Male	45 - 49	18	33.4622	None	Light	None	None	Yes	Yes	IT IS FAST AND THE VOLUNTEER DOES NOT SEE THE NEEDLE THEREFORE THERE IS NO FEAR OF FEELING PAIN.
B00422030	2	Vaccine	HIV-MAG (3,000mcg) + GENEVAX® IL-12 (100mcg) (IM/EP)	3	2	Male	45 - 49	18	33.4622	Light	Light	Light	None	Yes	Yes
B00422031	2	Vaccine	HIV-MAG (3,000mcg) + GENEVAX® IL-12 (100mcg) (IM/EP)	1	0	Female	25 - 29	32	41.5332	None	Light	Uncomfortable	Uncomfortable	Yes	Yes	EP IS FASTER AND LESS PAINFUL THAN INJECTION
B00422031	2	Vaccine	HIV-MAG (3,000mcg) + GENEVAX® IL-12 (100mcg) (IM/EP)	2	1	Female	25 - 29	32	41.5332	Light	None	Light	Light	Yes	Yes	It is fast and you dont see the needle so psychologically you do not feel alot of pain
B00422031	2	Vaccine	HIV-MAG (3,000mcg) + GENEVAX® IL-12 (100mcg) (IM/EP)	3	2	Female	25 - 29	32	41.5332	Light	Light	Light	Light	Yes	Yes	Prefers electroporation to normal injection because it is less painful
B00422035	2	Vaccine	HIV-MAG (3,000mcg) + GENEVAX® IL-12 (100mcg) (IM/EP)	1	0	Female	25 - 29	16	26.2222	None	None	Light	Light	Yes	Yes	IT IS FAST, CONVENIENT AND SHE THINKS ONE CAN NOT MAKE A MISTAKE WHEN ADMINISTERING IT COMPARED TO BEING INJECTED WITH A NEEDLE.
B00422035	2	Vaccine	HIV-MAG (3,000mcg) + GENEVAX® IL-12 (100mcg) (IM/EP)	2	1	Female	25 - 29	16	26.2222	None	Light	None	None	Yes	Yes	IT IS FAST AND ONE DOES NOT SEE OR FEEL THE MEDICINE GETTING INTO THE BODY,THIS IS WHAT CAUSES ALOT OF PAIN.
B00422035	2	Vaccine	HIV-MAG (3,000mcg) + GENEVAX® IL-12 (100mcg) (IM/EP)	3	2	Female	25 - 29	16	26.2222	None	Light	Light	Light	Yes	Yes	It is good because its fast and not so painful.
B00404001	3	Placebo	Placebo	1	0	Male	20 - 24	10	22.921	None	Light	Light	Light	Yes	Yes	Volunteer says the first muscle contraction was a bit scaring.
B00404001	3	Placebo	Placebo	2	1	Male	20 - 24	10	22.5981	None	Light	Light	Light	Yes	Yes
B00404001	3	Placebo	Placebo	3	2	Male	20 - 24	10	22.921	Light	Uncomfortable	Light	Light	Yes	Yes
B00404012	3	Vaccine	HIV-MAG (3,000mcg) + GENEVAX® IL-12 (1000mcg) (IM/EP)	1	0	Female	35 - 39	11	21.0772	None	Light	None	Light	Yes	Yes	The volunteer thinks the EP is okay, its just the muscle contraction that is a bit scary. If there was a way to reduce on the electrical stimulation and hence the contraction, that would be better.
B00404012	3	Vaccine	HIV-MAG (3,000mcg) + GENEVAX® IL-12 (1000mcg) (IM/EP)	2	1	Female	35 - 39	11	21.4536	None	Light	Light	Light	Yes	Yes	The procedure is lengthy compared to the routine Intramuscular injection.
B00404012	3	Vaccine	HIV-MAG (3,000mcg) + GENEVAX® IL-12 (1000mcg) (IM/EP)	3	2	Female	35 - 39	11	21.4536	Uncomfortable	Uncomfortable	Uncomfortable	Uncomfortable	Yes	Yes
B00404025	3	Vaccine	HIV-MAG (3,000mcg) + GENEVAX® IL-12 (1000mcg) (IM/EP)	1	0	Male	20 - 24	22	25.3934	None	Intense	Uncomfortable	Light	Yes	Yes	IT IS NOT BAD (IT IS TOLERABLE) EXCEPT THE JERKING OF THE MUSCLE WHICH CAN SCARE
B00404025	3	Vaccine	HIV-MAG (3,000mcg) + GENEVAX® IL-12 (1000mcg) (IM/EP)	2	1	Male	20 - 24	22	25.3934	None	Uncomfortable	Uncomfortable	Uncomfortable	Yes	Yes	The contraction at the time of the electrical stimulation is kind of scaring.
B00404025	3	Vaccine	HIV-MAG (3,000mcg) + GENEVAX® IL-12 (1000mcg) (IM/EP)	3	2	Male	20 - 24	22	25.7276	Light	Uncomfortable	Light	Light	Yes	Yes
B00404034	3	Vaccine	HIV-MAG (3,000mcg) + GENEVAX® IL-12 (1000mcg) (IM/EP)	1	0	Male	25 - 29	22	26.5338	Light	Light	Light	Light	Yes	Yes	Is there a possibility of reducing the electrical stimulation, hence the muscle contraction.
B00404034	3	Vaccine	HIV-MAG (3,000mcg) + GENEVAX® IL-12 (1000mcg) (IM/EP)	2	1	Male	25 - 29	22	26.5338	None	Light	Light	Light	Yes	Yes
B00404034	3	Vaccine	HIV-MAG (3,000mcg) + GENEVAX® IL-12 (1000mcg) (IM/EP)	3	2	Male	25 - 29	22	26.5338	None	Light	Light	Light	Yes	Yes
B00404047	3	Vaccine	HIV-MAG (3,000mcg) + GENEVAX® IL-12 (1000mcg) (IM/EP)	1	0	Male	25 - 29	12	19.2653	None	Uncomfortable	Light	Light	Yes	Yes	The muscle contraction is a bit scary.
B00404047	3	Vaccine	HIV-MAG (3,000mcg) + GENEVAX® IL-12 (1000mcg) (IM/EP)	2	1	Male	25 - 29	12	19.2653	None	Light	Uncomfortable	Light	Yes	Yes
B00404047	3	Vaccine	HIV-MAG (3,000mcg) + GENEVAX® IL-12 (1000mcg) (IM/EP)	3	2	Male	25 - 29	12	19.2653	None	Uncomfortable	Light	Light	Yes	Yes
B00417003	3	Vaccine	HIV-MAG (3,000mcg) + GENEVAX® IL-12 (1000mcg) (IM/EP)	1	0	Male	25 - 29	6	17.8232	Light	Uncomfortable	Light	Uncomfortable	Yes	Yes	THE ELECTROPORATION IS SMOOTHER THAN THE NORMAL INJECTION.
B00417003	3	Vaccine	HIV-MAG (3,000mcg) + GENEVAX® IL-12 (1000mcg) (IM/EP)	2	1	Male	25 - 29	6	18.1154	Light	Uncomfortable	Light	Light	Yes	Yes
B00417003	3	Vaccine	HIV-MAG (3,000mcg) + GENEVAX® IL-12 (1000mcg) (IM/EP)	3	2	Male	25 - 29	6	17.8232	None	None	Uncomfortable	Uncomfortable	Yes	Yes
B00417018	3	Vaccine	HIV-MAG (3,000mcg) + GENEVAX® IL-12 (1000mcg) (IM/EP)	1	0	Female	35 - 39	10	20.8209	Light	Light	Light	Uncomfortable	Yes	Yes	BECAUSE IT IS THE FIRST TIME SHE DOESN'T HAVE ANY COMPARISON BUT STILL NOW SHE FEELS WELL
B00417018	3	Vaccine	HIV-MAG (3,000mcg) + GENEVAX® IL-12 (1000mcg) (IM/EP)	2	1	Female	35 - 39	10	20.8209	Uncomfortable	Uncomfortable	Light	Uncomfortable	Yes	Yes
B00417018	3	Vaccine	HIV-MAG (3,000mcg) + GENEVAX® IL-12 (1000mcg) (IM/EP)	3	2	Female	35 - 39	10	21.1927	Uncomfortable	Uncomfortable	Light	Light	Yes	Yes	THE RIGHT ARM WAS MORE PAINFUL THAN THE LEFT
B00417020	3	Vaccine	HIV-MAG (3,000mcg) + GENEVAX® IL-12 (1000mcg) (IM/EP)	1	0	Male	25 - 29	8	20.3074	Light	Uncomfortable	None	None	Yes	Yes	FOR THE VOLUNTEER THE ELECTROPORATION IS LESS PAINFUL THAN THE USUAL INJECTION
B00417020	3	Vaccine	HIV-MAG (3,000mcg) + GENEVAX® IL-12 (1000mcg) (IM/EP)	2	1	Male	25 - 29	8	20.6575	None	Light	None	None	Yes	Yes
B00417020	3	Vaccine	HIV-MAG (3,000mcg) + GENEVAX® IL-12 (1000mcg) (IM/EP)	3	2	Male	25 - 29	8	20.6575	Light	Light	None	None	Yes	Yes	FOR HIM THE ELECTROPORATION SHOULD BE USED FOR ALL INJECTIONS EVERY TIME AND FOR ALL VACCINATIONS.
B00417038	3	Vaccine	HIV-MAG (3,000mcg) + GENEVAX® IL-12 (1000mcg) (IM/EP)	1	0	Female	45 - 49	10	20.4467	None	Light	None	None	Yes	Yes	THIS FORM OF INJECTION (ELECTROPORATION) IS BETTER THAN THE INTRAMUSCULAR, TRADITIONAL INJECTION.
B00417038	3	Vaccine	HIV-MAG (3,000mcg) + GENEVAX® IL-12 (1000mcg) (IM/EP)	2	1	Female	45 - 49	10	20.4467	None	Light	None	Light	Yes	Yes
B00417038	3	Vaccine	HIV-MAG (3,000mcg) + GENEVAX® IL-12 (1000mcg) (IM/EP)	3	2	Female	45 - 49	10	20.4467	Light	Light	None	None	Yes	Yes	SHE PREFERS THE ELECTROPORATION TO THE USUAL INJECTION.
B00417049	3	Placebo	Placebo	1	0	Male	35 - 39	12	23.3887	Light	Intense	Uncomfortable	Light	Not sure	Yes
B00417049	3	Placebo	Placebo	2	1	Male	35 - 39	12	23.3887	Light	Uncomfortable	Light	Light	Yes	Yes	I PREFER ELECTROPORATION TO THE NORMAL INJECTION BUT THE ELECTRIC USE CAN MAKE SOME PEOPLE, WHO ARE NOT USED TO BE AFRAID OF IT.
B00417049	3	Placebo	Placebo	3	2	Male	35 - 39	12	24.0569	Uncomfortable	Uncomfortable	Uncomfortable	Light	Yes	Yes
B00422016	3	Vaccine	HIV-MAG (3,000mcg) + GENEVAX® IL-12 (1000mcg) (IM/EP)	1	0	Female	25 - 29	22	27.5312	Light	Uncomfortable	Uncomfortable	Uncomfortable	Yes	Yes	It is fast ,easier,will prevent cross infection.
B00422016	3	Vaccine	HIV-MAG (3,000mcg) + GENEVAX® IL-12 (1000mcg) (IM/EP)	2	1	Female	25 - 29	22	27.5312	None	Uncomfortable	Light	Light	Yes	Yes	It is good does not have many procedure and it is fast.
B00422016	3	Vaccine	HIV-MAG (3,000mcg) + GENEVAX® IL-12 (1000mcg) (IM/EP)	3	2	Female	25 - 29	22	27.5312	Light	Uncomfortable	Light	Light	Yes	Yes	It is a faster way of administering vaccines
B00422018	3	Vaccine	HIV-MAG (3,000mcg) + GENEVAX® IL-12 (1000mcg) (IM/EP)	1	0	Male	25 - 29	8	20.2865	None	Light	None	Uncomfortable	Yes	Yes	It is better than being vaccinated with a needle.The needle is so painful while with electroporation he only felt his arm shake
B00422018	3	Vaccine	HIV-MAG (3,000mcg) + GENEVAX® IL-12 (1000mcg) (IM/EP)	2	1	Male	25 - 29	8	20.2865	None	Uncomfortable	None	None	Yes	Yes	It is not scaring because its needles are not visible and it is not so painful.
B00422018	3	Vaccine	HIV-MAG (3,000mcg) + GENEVAX® IL-12 (1000mcg) (IM/EP)	3	2	Male	25 - 29	8	20.2865	None	Light	Light	None	Yes	Yes	One does not see the needle therefore less fear of pain and it is quick.
B00422029	3	Placebo	Placebo	1	0	Female	25 - 29	9	17.4449	Light	Uncomfortable	Light	Light	Yes	Yes	It was not bad,because the pain was not as much as she anticipated.
B00422029	3	Placebo	Placebo	2	1	Female	25 - 29	9	17.4449	None	Light	Light	Light	Yes	Yes	IT IS FAST AND IT WILL PREVENT IN CROSS INFECTION
B00422029	3	Placebo	Placebo	3	2	Female	25 - 29	9	17.4449	None	Light	Light	Light	Yes	Yes
B00422036	3	Vaccine	HIV-MAG (3,000mcg) + GENEVAX® IL-12 (1000mcg) (IM/EP)	1	0	Male	35 - 39	8	17.2248	None	Light	None	None	Yes	Yes	IT IS THE BEST WAY OF ADMINISTERING THE VACCINES BECAUSE YOU DONT SEE THE NEEDLE AND YOU DONT FEEL PAIN EXCEPT WHEN ELECTRICAL STIMULATION OCCURS.
B00422036	3	Vaccine	HIV-MAG (3,000mcg) + GENEVAX® IL-12 (1000mcg) (IM/EP)	2	1	Male	35 - 39	8	17.2248	None	Light	None	Light	Yes	Yes	He thinks its safer than mormal injection because it is controlled by machine
B00422036	3	Vaccine	HIV-MAG (3,000mcg) + GENEVAX® IL-12 (1000mcg) (IM/EP)	3	2	Male	35 - 39	8	17.2248	None	None	None	Light	Yes	Yes	It is best because the probability of injecting it on the nerve is low hence no disability.
B00422039	3	Vaccine	HIV-MAG (3,000mcg) + GENEVAX® IL-12 (1000mcg) (IM/EP)	1	0	Male	25 - 29	8	20.3223	None	Uncomfortable	Light	Light	Yes	Yes	COMPARED TO THE NEEDLE E.P IS BETTER BECAUSE YOU DONT SEE THE NEEDLES. SO IT DOES NOT MAKE ONE TO BE SCARED.
B00422039	3	Vaccine	HIV-MAG (3,000mcg) + GENEVAX® IL-12 (1000mcg) (IM/EP)	2	1	Male	25 - 29	8	20.3223	Light	Uncomfortable	None	Light	Yes	Yes
B00422039	3	Vaccine	HIV-MAG (3,000mcg) + GENEVAX® IL-12 (1000mcg) (IM/EP)	3	2	Male	25 - 29	8	20.3223	Light	Light	None	None	Yes	Yes	Many people may fear the stimulation part of the procedure
B00404003	4	Vaccine	HIV-MAG (3,000mcg) + GENEVAX® IL-12 (1000mcg) (IM/EP)	1	0	Male	30 - 34	6	20.5693	Light	Uncomfortable	Light	Light	Not sure	Yes	Regards procedure as uncomfortable
B00404010	4	Placebo	Placebo	1	0	Male	20 - 24	22	24.4473	None	Light	Light	Light	Yes	Yes	The light pain after the process is a little bothersome
B00404013	4	Vaccine	HIV-MAG (3,000mcg) + GENEVAX® IL-12 (1000mcg) (IM/EP)	1	0	Male	20 - 24	10	19.8413	Uncomfortable	Uncomfortable	Uncomfortable	Light	Yes	Yes	The procedure is tolerable except the scary jerking/ contraction of the muscle
B00404033	4	Vaccine	HIV-MAG (3,000mcg) + GENEVAX® IL-12 (1000mcg) (IM/EP)	1	0	Male	30 - 34	20	26.493	None	Light	Light	Light	Yes	Yes
B00404041	4	Vaccine	HIV-MAG (3,000mcg) + GENEVAX® IL-12 (1000mcg) (IM/EP)	1	0	Male	25 - 29	22	27.6361	None	Uncomfortable	Light	Light	No	No
B00417010	4	Vaccine	HIV-MAG (3,000mcg) + GENEVAX® IL-12 (1000mcg) (IM/EP)	1	0	Female	30 - 34	16	22.3478	Light	Uncomfortable	Uncomfortable	Intense	Yes	Yes	SHE PREFERS THE ELECTROPORATION PROCEDURE INSTEAD COMPARED TO NORMAL INJECTIONS
B00417011	4	Placebo	Placebo	1	0	Female	35 - 39	8	19.563	Light	Uncomfortable	Uncomfortable	Uncomfortable	Yes	Yes	I WAS THINKING THAT THIS PROCEDURE WOULD BE PAINFUL, SURPRISINGLY, IT WAS NOT SO BAD. BETTER THAN A NEEDLE.
B00417031	4	Vaccine	HIV-MAG (3,000mcg) + GENEVAX® IL-12 (1000mcg) (IM/EP)	1	0	Female	30 - 34	12	21.5139	Light	Light	Light	Light	Yes	Yes
B00417035	4	Vaccine	HIV-MAG (3,000mcg) + GENEVAX® IL-12 (1000mcg) (IM/EP)	1	0	Female	35 - 39	20	23.9512	Light	Uncomfortable	Light	Light	Yes	Yes	SHE SAYS THAT SHE WOULD PREFER THIS ONE INSTEAD OF THE ORDINARY SYRINGES AND NEEDLES.
B00417047	4	Vaccine	HIV-MAG (3,000mcg) + GENEVAX® IL-12 (1000mcg) (IM/EP)	1	0	Male	30 - 34	6	18.016	None	Light	Light	Light	Yes	Yes
B00422005	4	Placebo	Placebo	1	0	Male	45 - 49	14	25.5036	None	Light	None	None	Yes	Yes	He thinks that since we are learning the procedure will come out to be a good idea
B00422008	4	Vaccine	HIV-MAG (3,000mcg) + GENEVAX® IL-12 (1000mcg) (IM/EP)	1	0	Male	35 - 39	10	19.9594	Uncomfortable	Uncomfortable	Light	Light	Yes	Yes	Although the procedure is new it is not bad. "you feel a little pain for a few seconds then it is over"
B00422025	4	Vaccine	HIV-MAG (3,000mcg) + GENEVAX® IL-12 (1000mcg) (IM/EP)	1	0	Male	25 - 29	8	18.6851	Light	Light	None	Light	Yes	Yes	Better than normal injection
B00422033	4	Vaccine	HIV-MAG (3,000mcg) + GENEVAX® IL-12 (1000mcg) (IM/EP)	1	0	Female	45 - 49	8	36.6498	Light	Light	Light	None	Yes	Yes	NOT AS PAINFUL AS NEEDLE AND IT IS QUICK
B00422043	4	Vaccine	HIV-MAG (3,000mcg) + GENEVAX® IL-12 (1000mcg) (IM/EP)	1	0	Female	25 - 29	14	24.841	None	None	Light	Uncomfortable	Yes	Yes	IT IS GOOD BECAUSE IT IS FAST, IT IS NOT LIKE A NEEDLE WHICH STAYS FOR SOMETIME.
B00404006	5	Vaccine	HIV-MAG (3,000mcg) + GENEVAX® IL-12 (1000mcg) (IM/EP)	2	6	Male	25 - 29	10	21.9076	Light	Uncomfortable	Light	Light	Yes	Yes
B00404009	5	Vaccine	HIV-MAG (3,000mcg) + GENEVAX® IL-12 (1000mcg) (IM/EP)	2	6	Male	25 - 29	14	24.6548	Uncomfortable	Uncomfortable	Intense	Light	Yes	Yes
B00404017	5	Placebo	Placebo	2	6	Male	25 - 29	20	21.5645	Light	Intense	Uncomfortable	Light	No	No
B00404018	5	Vaccine	HIV-MAG (3,000mcg) + GENEVAX® IL-12 (1000mcg) (IM/EP)	2	6	Male	24 - 25	10	20.0155	Light	Light	Light	Light	Yes	Yes
B00404038	5	Vaccine	HIV-MAG (3,000mcg) + GENEVAX® IL-12 (1000mcg) (IM/EP)	2	6	Male	24 - 25	12	21.9363	Light	Uncomfortable	None	Light	Yes	Yes	The procedure seems scary before the first administration, but afterwards its tolerable.
B00417007	5	Vaccine	HIV-MAG (3,000mcg) + GENEVAX® IL-12 (1000mcg) (IM/EP)	2	6	Female	40 - 44	18	24.677	Light	Light	Light	None	Yes	Yes	THE USE OF ELECTROPORATION IS ACCEPTABLE IN ALL WAYS OF INJECTION, SHE IS SATISFIED.
B00417019	5	Placebo	Placebo	2	6	Female	30 - 34	12	20.1956	None	Light	None	Light	Yes	Yes
B00417022	5	Vaccine	HIV-MAG (3,000mcg) + GENEVAX® IL-12 (1000mcg) (IM/EP)	2	6	Male	35 - 39	12	17.704	None	Light	None	Light	Yes	Yes	THERE IS NO BIG DIFFERENCE BETWEEN AN INJECTION DONE WITH THE USUAL NEEDLE AND THE ONE DONE WITH ELECTROPORATION
B00417040	5	Vaccine	HIV-MAG (3,000mcg) + GENEVAX® IL-12 (1000mcg) (IM/EP)	2	6	Female	40 - 44	12	17.0874	None	Intense	Light	Light	Yes	Yes	IT IS A GOOD METHOD FOR ADMINISTRATING MEDICATIONS AND VACCINES
B00417041	5	Vaccine	HIV-MAG (3,000mcg) + GENEVAX® IL-12 (1000mcg) (IM/EP)	2	6	Female	25 - 29	12	19.8141	Light	Light	Light	Uncomfortable	Yes	Yes
B00422010	5	Vaccine	HIV-MAG (3,000mcg) + GENEVAX® IL-12 (1000mcg) (IM/EP)	2	6	Male	20 - 24	8	24.0569	None	Light	None	None	Yes	Yes	A PERSON CAN EASILY REFUSE TO HAVE THE 2ND VACCINATION AFTER ELECTRICAL STIMULATION, SO ONE SHOULD BE GIVEN ONLY ONE INJECTION NOT TWO.
B00422014	5	Vaccine	HIV-MAG (3,000mcg) + GENEVAX® IL-12 (1000mcg) (IM/EP)	2	6	Female	40 - 44	32	33.2479	None	Light	Light	Light	Yes	Yes	It is quick, one does not see needle therefore no fear, there is also no cross infection as the catridge is used only once and disposed off
B00422019	5	Vaccine	HIV-MAG (3,000mcg) + GENEVAX® IL-12 (1000mcg) (IM/EP)	2	6	Male	20 - 24	6	20.9572	Light	Uncomfortable	Uncomfortable	Light	Yes	Yes	It is fast and pain is not as much as when injected with the needle
B00422038	5	Placebo	Placebo	2	6	Male	30 - 34	8	17.3061	None	Light	None	None	Yes	Yes	iT IS NOT PAINFUL AS AN INJECTION
B00422046	5	Vaccine	HIV-MAG (3,000mcg) + GENEVAX® IL-12 (1000mcg) (IM/EP)	2	6	Male	25 - 29	10	20.8086	Light	Uncomfortable	Light	Light	Yes	Yes	He thinks it has guaranteed vaccine absoption due to its stimulation effect.
